# Supplementary material for: Comparison of Leaf Sheath Transcriptome Profiles with Physiological Traits of Bread Wheat Cultivars under Salinity Stress
Source: PLoS One. 2015 Aug 5;10(8):e0133322. doi: 10.1371/journal.pone.0133322 (PMC4526543; doi:10.1371/journal.pone.0133322)
Supplement: S1 Table — (XLSX) [file pone.0133322.s001.xlsx]

## Sheet: S1 Table
	Gene	Probe name	Sequence
	L41507	L41507 QF	5'-TGTTTCGCAAGGCAATTCTTAG-3'
		L41507 QR	5'-TTAGGCCCCGCACATCA-3'
	CJ721387	CJ721387 QF	5'-GCGTGCTGCAATTAGTCCATAC-3'
		CJ721387 QR	5'-AATGAGATTGTTCGGCTTCAAATTA-3'
	CJ851704	CJ851704 QF	5'-TGCATGGTGGCCGAATG-3'
		CJ851704 QR	5'-CGGTTACACAACAGTAGAAACACAGTT-3'
	L41505	L41505 QF	5'-CTGCTTGAATAATGTGTCTTTCATTG-3'
		L41505 QR	5'-ATATATGCCCGAACGAAAAACTG-3'
	CJ896691	CJ896691 QF	5'-CCCCGCTGCCTAATCTTGT-3'
		CJ896691 QR	5'-TCCAGGGATAGCATGCAGATC-3'
	AK333882	AK333882 QF	5'-GAGCAGCCCAAGCCAAAG-3'
		AK333882 QR	5'-CATCCCAGAGTCAGCAGATAACG-3'
	AB181991	AB181991 QF	5'-TCGCTGATCGGCATGGA-3'
		AB181991 QR	5'-ACGTCGCACTTCATGATGGA-3'
