# Supplementary material for: Comparison of Leaf Sheath Transcriptome Profiles with Physiological Traits of Bread Wheat Cultivars under Salinity Stress
Source: PLoS One. 2015 Aug 5;10(8):e0133322. doi: 10.1371/journal.pone.0133322 (PMC4526543; doi:10.1371/journal.pone.0133322)
Supplement: S2 Table — Listed are genes whose expression was reduced more than five-fold in Drysdale and Krichauff compared with the other cultivars under salinity stress conditions. p values of <0.01 were included. Asterisk indicates stress- and/or abscisic acid treatment-inducible gene in rice and Arabidopsis. aProbe name as given by Agilent 44K wheat gene expression array (Design ID: 022297). bLocus indicates GenBank accession. cLoad ID as given by RAP-DB. dAGI, Arabidopsis Genome Initiative. eDescription as given by The Institute for Genomic Research database. (XLSX) [file pone.0133322.s002.xlsx]

## Sheet: S2 Table
	Probe Name a	Locus b	Log fold-change				Load ID c	AGI code d	Descriptions e
			Drysdale		Krichauff
			1 Day	3 Day	1 Day
	A_99_P072890	BJ251637	-2.97503		-7.27406				Unknown
	A_99_P293566	CD869841		-3.00326	-8.16729				Unknown
	A_99_P259616	CK158742		-2.6771	-7.24361		Os01g0616500		Similar to 50S ribosomal protein L22
	A_99_P439507	CJ726643		-2.65186	-8.06296				Unknown
	A_99_P176586	CA484022		-2.50617	-8.14472		Os05g0592600		Unknown
	A_99_P019814	CD454940		-2.49531	-6.23353		Os06g0325900 *		Similar to Bx2-like protein
