# Supplementary material for: Comparison of Leaf Sheath Transcriptome Profiles with Physiological Traits of Bread Wheat Cultivars under Salinity Stress
Source: PLoS One. 2015 Aug 5;10(8):e0133322. doi: 10.1371/journal.pone.0133322 (PMC4526543; doi:10.1371/journal.pone.0133322)
Supplement: S3 Table — Listed are genes whose expression was reduced more than five-fold in Berkut compared with the other cultivars under control conditions. p values of <0.01 were included. Asterisk indicates stress- and/or abscisic acid treatment-inducible gene in rice and Arabidopsis. aProbe name as given by Agilent 44K wheat gene expression array (Design ID: 022297). bLocus indicates GenBank accession. cLoad ID as given by RAP-DB. dAGI, Arabidopsis Genome Initiative. eDescription as given by The Institute for Genomic Research database. (XLSX) [file pone.0133322.s003.xlsx]

## Sheet: S3 Table
	Cluster	Probe Name a	Locus b	Log fold-change			Load ID c	AGI code d	Descriptions e
				Berkut
				1 Day	2 Day	3 Day
		A_99_P105185	AB124849	-5.18082	-2.62657		Os03g0797400		Similar to Indole-3-glycerol phosphate lyase
		A_99_P219306	CA727662	-3.5845	-2.63155
		A_99_P335406	CD373657	-3.24081			Os04g0688200		Similar to Peroxidase
		A_99_P531387	JV869172	-3.23551			Os04g0266400		Similar to AHM2
		A_99_P057781	CA653921	-2.94373					Unknown
		A_99_P231311	CD867863	-2.74194					Unknown
		A_99_P543057	CJ622910	-2.73495			Os04g0552000		Expansin/Lol pI family protein
		A_99_P123535	EU562184	-2.71136			Os11g0523700		Similar to Transcription factor ICE1
		A_99_P269216	AY587018	-2.69542					Unknown
		A_99_P284521	AK333805	-2.61155			Os07g0634400	At3g62040	Haloacid dehalogenase-like hydrolase
	Cluster I	A_99_P238461	CK209867	-2.55151			Os01g0822900 *		Similar to Lipid transfer protein
		A_99_P359161	AK334726	-2.5364		-2.37469	Os08g0549200	At2g32810	Beta galactosidase 9
		A_99_P509482	CA631572	-2.52741					Unknown
		A_99_P293796	CA637888	-2.52646			Os06g0547400		Similar to Peroxidase P7
		A_99_P145055	CK206821	-2.48701	-3.74572		Os06g0711900		Plant lipid transfer/trypsin-alpha amylase inhibitor domain containing protein
		A_99_P006831	BJ211437	-2.4548	-2.58605				Unknown
		A_99_P003036	BE427546	-2.4533					Unknown
		A_99_P140518	EF028785	-2.42311			Os09g0522000		Similar to CBF-like protein
		A_99_P016559	JP214493	-2.41722	-3.19249				Unknown
		A_99_P309801	AK332622	-2.41218	-2.53095		Os12g0543600		Similar to Potential sarcosine oxidase
		A_99_P157352	DN949065	-2.40386					Unknown
		A_99_P252856	CJ667584	-2.37451			Os12g0548700		Similar to MPI
		A_99_P088010	AK331418	-2.33031			Os04g0526000		Similar to Auxin-induced basic helix-loop-helix transcription factor
		A_99_P002821	AF004018		-3.74564				Unknown
		A_99_P557272	CK198858		-3.50092		Os05g0191700		Acid phosphatase (Class B) family protein
		A_99_P144308	CJ776864		-3.50037	-2.42952	Os09g0248900		Isopenicillin N synthase family protein
		A_99_P092515	BQ805730		-3.47552	-3.1496	Os06g0633100		Conserved hypothetical protein
		A_99_P151052	CJ801609		-3.15257		Os01g0931200		Armadillo-like helical domain containing protein
		A_99_P336941	CD924788		-2.93531		Os02g0101300		Conserved hypothetical protein
		A_99_P005126	BT008961		-2.79327		Os05g0580000 *	At2g21590 *	Glucose-1-phosphate adenylyltransferase
		A_99_P029249	BG274933		-2.76737		Os11g0599200		UDP-glucuronosyl/UDP-glucosyltransferase family protein
		A_99_P140903	X14350		-2.75838		Os05g0580000 *	At2g21590 *	Glucose-1-phosphate adenylyltransferase
	Cluster II	A_99_P248536	CJ613320		-2.62095		Os05g0381400 *		Similar to ABA induced plasma membrane protein PM 19
		A_99_P344581	BQ579142		-2.6061				Unknown
		A_99_P004536	CK168554		-2.52841		Os01g0124100 *		Proteinase inhibitor I12, Bowman-Birk family protein
		A_99_P456357	DR736860		-2.49405		Os06g0336200	At3g16240	Delta tonoplast intrinsic protein TIP2;1
		A_99_P229586	CA685752		-2.47862		Os02g0240100 *		Similar to Peroxidase 2
		A_99_P210341	JV870122		-2.40892		Os01g0916400	At4g14040	Selenium-binding protein 2
		A_99_P459737	CJ528996		-2.38931		Os03g0663800 *		Cupin region domain containing protein
		A_99_P249581	CA611316		-2.35535				Unknown
		A_99_P321451	CJ778180		-2.33516				Unknown
		A_99_P288821	JP907555		-2.32552		Os06g0728700 *	At3g10113	Homeodomain-like superfamily protein
		A_99_P376182	JV815984			-2.85167			Unknown
		A_99_P351896	JW032444			-2.81686	Os05g0567400		Ribosomal RNA methyltransferase RrmJ/FtsJ domain containing protein
		A_99_P327211	JP221605			-2.78611			Unknown
		A_99_P443102	JV865875			-2.69182			Unknown
		A_99_P574597	BU100091			-2.59311			Unknown
		A_99_P370297	AK330192			-2.53849	Os09g0536000		Exodeoxyribonuclease III xth family protein
		A_99_P362996	AK334255			-2.53122			Unknown
	Cluster III	A_99_P167204	JV863059			-2.52113			Unknown
		A_99_P125210	CO347540			-2.4971			Unknown
		A_99_P257751	CA502547			-2.48111	Os02g0317400		Clathrin adaptor complex, small chain family protein
		A_99_P573422	CJ651021			-2.41811			Unknown
		A_99_P017079	CV766291			-2.41573			Unknown
		A_99_P550492	CD917933			-2.34871			Unknown
		A_99_P583207	HP612298			-2.34635	Os02g0615800		Protein kinase-like domain containing protein
		A_99_P123295	JV890507			-2.34329			Unknown
