# Supplementary material for: Comparison of Leaf Sheath Transcriptome Profiles with Physiological Traits of Bread Wheat Cultivars under Salinity Stress
Source: PLoS One. 2015 Aug 5;10(8):e0133322. doi: 10.1371/journal.pone.0133322 (PMC4526543; doi:10.1371/journal.pone.0133322)
Supplement: S4 Table — Listed are genes whose expression was reduced more than five-fold in Krichauff compared with the other cultivars under salinity stress conditions. p values of <0.01 were included. Asterisk indicates stress- and/or abscisic acid treatment-inducible gene in rice and Arabidopsis. aProbe name as given by Agilent 44K wheat gene expression array (Design ID: 022297). bLocus indicates GenBank accession. cLoad ID as given by RAP-DB. dAGI, Arabidopsis Genome Initiative. eDescription as given by The Institute for Genomic Research database. (XLSX) [file pone.0133322.s004.xlsx]

## Sheet: S4 Table
	Probe Name a	Locus b	Log fold-change		Load ID c	AGI code d	Descriptions e
			Krichauff
			1 Day	2 Day
	A_99_P411132	CK205772	-11.5016		Os02g0823100 *	At4g23400	Plasma membrane intrinsic protein 1;5 (PIP1;5)
	A_99_P222241	CK213823	-10.768		Os05g0103400	At3g01940	Conserved hypothetical protein
	A_99_P581497	AB100035	-10.0754		Os09g0511900		Glycoside hydrolase, family 1 protein
	A_99_P116235	AK334905	-8.20736		Os07g0652800	At5g28950	Conserved hypothetical protein
	A_99_P645836	JP822904	-7.78063				Unknown
	A_99_P108810	JV866238	-7.74738				Unknown
	A_99_P304706	CJ606435	-7.55537				Unknown
	A_99_P437262	CJ724672	-7.23447		Os07g0418000		Conserved hypothetical protein
	A_99_P110930	DR732933	-7.16939		Os10g0471100		Sterol desaturase family protein
	A_99_P061383	CV779630	-7.03949		Os03g0851200		Similar to CAXIP1 protein
	A_99_P471042	CA595893	-6.85416		Os02g0774300		Similar to Heat shock 70 kDa protein, mitochondrial precursor
	A_99_P335016	CD916987	-6.85384				Unknown
	A_99_P143383	CJ829800	-6.76766				Unknown
	A_99_P504492	CA670785	-6.70236				Unknown
	A_99_P244471	CJ556551	-6.69646		Os01g0128200 *		Similar to Nuclease I
	A_99_P569377	JP942582	-6.59388				Unknown
	A_99_P390527	JP212064	-6.54927				Unknown
	A_99_P147917	CJ896834	-6.10518				Unknown
	A_99_P259596	JV891386	-6.0782		Os01g0616500		Similar to 50S ribosomal protein L22
	A_99_P365356	JW029479	-6.06413				Unknown
	A_99_P438037	BJ257152	-5.83587		Os05g0103400	At3g01940	Conserved hypothetical protein
	A_99_P218581	CK208874	-5.77635		Os10g0554800 *		Similar to ExtA
	A_99_P456592	JV864686	-5.73241		Os02g0324300		Protein of unknown function DUF572 family protein
	A_99_P004221	BE443287	-5.71405				Unknown
	A_99_P080650	CN009353	-5.62326				Unknown
	A_99_P005676	BJ212029	-5.61949				Unknown
	A_99_P015049	JW026191	-5.58827				Unknown
	A_99_P336766	JV890337	-5.48441				Unknown
	A_99_P007246	BJ214343	-5.46596				Unknown
	A_99_P116810	CJ666835	-5.30761				Unknown
	A_99_P549087	HP615104	-5.30341		Os07g0108900		MADS15 protein
	A_99_P516627	AJ602327	-5.26066		Os01g0136200 *	At5g59720 *	Heat shock protein 18.2
	A_99_P355916	CB307808	-5.25834				Unknown
	A_99_P572407	HP636631	-5.223				Unknown
	A_99_P060091	CA729543	-5.18728				Unknown
	A_99_P594617	AB295662	-5.15429		Os03g0215400	At2g22540	MADS-box transcription factor family protein
	A_99_P051111	CA634272	-5.02297				Unknown
	A_99_P129885	CJ699140	-4.97407				Unknown
	A_99_P379812	JV865106	-4.93812		Os03g0845500	At4g14070 *	Acyl-activating enzyme 15
	A_99_P431937	BQ161851	-4.92508		Os03g0234900		Similar to Peroxidase
	A_99_P516657	JP916201	-4.88006				Unknown
	A_99_P359896	JV863715	-4.81488		Os12g0500800		Similar to Transposase
	A_99_P527562	BQ236978	-4.80421		Os04g0683700 *		Adenosine monophosphate binding protein 3 AMPBP3
	A_99_P140498	DQ872381	-4.71128				Unknown
	A_99_P008041	AB295664	-4.68086		Os03g0215400	At2g22540	MADS-box transcription factor family protein
	A_99_P137634	CJ725481	-4.65542		Os03g0851300		Proteasome component region PCI domain containing protein
	A_99_P002821	AF004018	-4.62971				Unknown
	A_99_P460317	JV865953	-4.57644		Os12g0237900		Disease resistance protein family protein
	A_99_P557127	AK330882	-4.57641		Os04g0623200 *		Conserved hypothetical protein
	A_99_P214321	BG606557	-4.53416				Unknown
	A_99_P432082	CA661409	-4.52432				Unknown
	A_99_P447122	BJ269596	-4.47085				Unknown
	A_99_P304756	CA721770	-4.45586		Os04g0634800 *		Conserved hypothetical protein
	A_99_P120054	CJ628279	-4.35424		Os01g0277600		Aminophospholipid flippase 1
	A_99_P537727	AK333706	-4.32516		Os01g0848200 *		Similar to Delta 1-pyrroline-5-carboxylate synthetase (P5CS)
	A_99_P151887	CJ831762	-4.30622				Unknown
	A_99_P223031	CJ669617	-4.278		Os06g0716700		Similar to Endoplasmin homolog precursor
	A_99_P281946	CD934095	-4.25007				Unknown
	A_99_P511707	BQ162646	-4.22635		Os01g0360200		Similar to Respiratory burst oxidase homolog
	A_99_P054087	CK217233	-4.22575				Unknown
	A_99_P544632	JP917827	-4.20461				Unknown
	A_99_P032139	CA597146	-4.14122				Unknown
	A_99_P176309	CV776061	-3.95927		Os09g0314900		Proteasome maturation factor UMP1 family protein
	A_99_P141128	JV918512	-3.93441				Unknown
	A_99_P175559	CD918631	-3.91808				Unknown
	A_99_P534742	JV884773	-3.87935				Unknown
	A_99_P027319	BJ246036	-3.87515		Os03g0840800		Similar to Phospholipase D
	A_99_P007431	DN949052	-3.83309		Os04g0364800 *		Barwin-related endoglucanase domain containing protein
	A_99_P142173	JP908675	-3.8091				Unknown
	A_99_P178674	CK217394	-3.7816		Os03g0360700		Similar to Protein-methionine-S-oxide reductase, PilB family
	A_99_P146487	CK203572	-3.74175				Unknown
	A_99_P412382	BJ281086	-3.70571		Os05g0208000		Similar to 2-oxoglutarate/malate translocator
	A_99_P119304	CJ672075	-3.69079				Unknown
	A_99_P385067	JV870659	-3.61395				Unknown
	A_99_P345321	JV863951	-3.55497				Unknown
	A_99_P039394	CA680736	-3.53956				Unknown
	A_99_P649262	DQ512341	-3.52405		Os03g0215400	At2g22540	MADS-box transcription factor family protein
	A_99_P355961	JV866398	-3.41285				Unknown
	A_99_P357936	JV864555	-3.3817				Unknown
	A_99_P017254	BJ314148	-3.33482				Unknown
	A_99_P045737	CA611900	-3.32371		Os07g0244200		Transferase family protein
	A_99_P465117	CJ668347	-3.28368				Unknown
	A_99_P148777	CJ902417	-3.24367		Os01g0888600		Similar to Seven transmembrane protein Mlo5
	A_99_P030359	CA501282	-3.18036				Unknown
	A_99_P281056	CJ595233	-3.17829		Os07g0170100	At1g55510 *	Branched-chain alpha-keto acid decarboxylase E1 beta subunit
	A_99_P390582	JV864507	-3.17358				Unknown
	A_99_P527377	CD897329	-3.16574		Os01g0732000	At5g41685	Mitochondrial outer membrane translocase complex subunit Tom7
	A_99_P457627	HP639001	-3.15633				Unknown
	A_99_P175339	CK200369	-2.96555		Os06g0475400 *		Protein of unknown function DUF563 family protein
	A_99_P477757	CJ565338	-2.94246		Os05g0567100	At1g62290 *	Saposin-like aspartyl protease family protein
	A_99_P254366	CJ681980	-2.93207		Os03g0438100		Similar to Allene oxide cyclase precursor
	A_99_P253491	CA614115	-2.92121				Unknown
	A_99_P175234	AL823229	-2.91203				Unknown
	A_99_P109935	AL811337	-2.87042				Unknown
	A_99_P298911	JP212183	-2.86909		Os07g0646300		Conserved hypothetical protein
	A_99_P080345	CN011129	-2.86212				Unknown
	A_99_P201681	CA643834	-2.83769				Unknown
	A_99_P499442	CJ731603	-2.81904				Unknown
	A_99_P116240	CJ539335	-2.80263		Os05g0585900		Mitochondrial substrate carrier family protein
	A_99_P167864	CA696156	-2.75432		Os10g0490900 *		Similar to NtPRp27
	A_99_P018654	CK217384	-2.74685		Os11g0557900	At4g01710	CRK, ARPC5, ARP2/3 complex 16 kDa subunit (p16-Arc)
	A_99_P345186	JV864790	-2.72781				Unknown
	A_99_P361036	JV885074	-2.72478				Unknown
	A_99_P278051	BJ240265	-2.70443				Unknown
	A_99_P149492	CJ777035	-2.61154				Unknown
	A_99_P440432	CJ695958	-2.59833		Os05g0593200		Conserved hypothetical protein
	A_99_P469207	HP609243	-2.58636				Unknown
	A_99_P073750	JV869065	-2.56309				Unknown
	A_99_P106300	AK330533	-2.56115		Os07g0554600		Conserved hypothetical protein
	A_99_P347261	JV864947	-2.55864		Os10g0474300		Trypsin-like serine and cysteine domain containing protein
	A_99_P540297	JP207403	-2.55129		Os03g0663800		Cupin region domain containing protein
	A_99_P514272	JP862909	-2.47093		Os10g0499500 *		Similar to Fertility restorer
	A_99_P544442	AK333380	-2.46118				Unknown
	A_99_P533387	CD917812	-2.46066				Unknown
	A_99_P519472	CV064918	-2.44795		Os03g0851000	At1g17880	BTF3, basic transcription factor 3
	A_99_P108850	CV769345	-2.44454		Os06g0110200 *		Late embryogenesis abundant (LEA) group 1 family protein
	A_99_P449652	AL821116	-2.42473				Unknown
	A_99_P252446	HP616052	-2.40403				Unknown
	A_99_P440347	JP210946	-2.39826		Os01g0958100		Similar to Chloroplast SRP receptor cpFtsY precursor
	A_99_P119609	CJ667554	-2.37616				Unknown
	A_99_P481012	JV986907	-2.36703				Unknown
	A_99_P504767	CJ831453	-2.35814				Unknown
	A_99_P319506	CJ572121	-2.35463				Unknown
	A_99_P160052	AK330678		-3.28671	Os01g0360600		Dephospho-CoA kinase family protein
